# Supplementary material for: The Mediterranean Diet and Age-Related Eye Diseases: A Systematic Review
Source: Nutrients. 2023 Apr 23;15(9):2043. doi: 10.3390/nu15092043 (PMC10181476; doi:10.3390/nu15092043)
Supplement: Supplementary file 1 [file nutrients-15-02043-s001.zip]

Archive with 1 entries (1 files):
- nutrients-2321431-supplementary.pdf
